# Supplementary material for: Post‐translational modifications in capsid proteins of recombinant adeno‐associated virus (AAV) 1‐rh10 serotypes
Source: FEBS J. 2019 Aug 1;286(24):4964–81. doi: 10.1111/febs.15013 (PMC7496479; doi:10.1111/febs.15013)
Supplement: Supplementary file 1 — Data Set S1. Post‐translational modifications occurring on AAV2‐AAVrh10 serotypes are depicted in the linear VP1 sequence of respective serotypes [A‐I]. [file FEBS-286-4964-s001.zip]

Archive with 1 entries (1 files):
- febs15013-sup-0001-Data SetS1.pdf
